# Supplementary material for: Machine Learning in the Analysis of the Mechanical Shredding Process of Polymer Recyclates
Source: Polymers (Basel). 2024 Jun 28;16(13):1852. doi: 10.3390/polym16131852 (PMC11244512; doi:10.3390/polym16131852)
Supplement: Supplementary file 1 [file polymers-16-01852-s001.zip]

Archive with 1 entries (1 files):
- polymers-2966164-supplementary.csv
