# Supplementary material for: Machine Learning in the Analysis of the Mechanical Shredding Process of Polymer Recyclates
Source: Polymers (Basel). 2024 Jun 28;16(13):1852. doi: 10.3390/polym16131852 (PMC11244512; doi:10.3390/polym16131852)
Supplement: Supplementary file 1 [file polymers-16-01852-s001.zip › polymers-2966164-supplementary.csv]

DATE	TIME	ETIME	STATUS	U1_INST[V]	U2_INST[V]	U3_INST[V]	Uave_INST[V]	I1_INST[A]_1	I2_INST[A]_1	I3_INST[A]_1	Iave_INST[A]_1	I4_INST[A]_1	P_INST[W]_1	Q_INST[var]_1	S_INST[VA]_1	PF_INST_1	F_INST[Hz]	P1_INST[W]_1	P2_INST[W]_1	P3_INST[W]_1	Q1_INST[var]_1	Q2_INST[var]_1	Q3_INST[var]_1	S1_INST[VA]_1	S2_INST[VA]_1	S3_INST[VA]_1	PF1_INST_1	PF2_INST_1	PF3_INST_1	WP+_INTEG[Wh]_1	WP-_INTEG[Wh]_1	WQ+_INTEG[varh]_1	WQ-_INTEG[varh]_1	WP+_INTVL[Wh]_1	WP-_INTVL[Wh]_1	WQ+_INTVL[varh]_1	WQ-_INTVL[varh]_1	P_DEM[W]_1	Q_DEM[var]_1	PF_DEM_1	P_DEM_MAX[W]_1	P_DEM_MAX DATE_1	P_DEM_MAX TIME_1
2009/12/04	13:53:32	00000:00:00	0000000000	+228.95E+00	+222.57E+00	+225.18E+00	+225.57E+00	+01.234E+00	+00.967E+00	+00.797E+00	+00.999E+00	+000.00E+00	-0.2931E+03	+0.6105E+03	+0.6772E+03	-0.4328E+00	+49.986E+00	-0.1403E+03	-0.0840E+03	-0.0687E+03	+0.2452E+03	+0.1981E+03	+0.1658E+03	+0.2825E+03	+0.2152E+03	+0.1794E+03	-0.4967E+00	+0.3905E+00	-0.3828E+00	+0.00000E+03	-0.00000E+03	+0.00000E+03	-0.00000E+03	+0.00000E+03	-0.00000E+03	+0.00000E+03	-0.00000E+03	+000000E+99	+000000E+99	+000000E+99	+000000E+99	----/--/--	--:--:--
